# Supplementary material for: The Effect of the Stress Induced by Hydrogen Peroxide and Corticosterone on Tryptophan Metabolism, Using Human Neuroblastoma Cell Line (SH-SY5Y)
Source: Int J Mol Sci. 2023 Feb 23;24(5):4389. doi: 10.3390/ijms24054389 (PMC10001894; doi:10.3390/ijms24054389)
Supplement: Supplementary file 1 [file ijms-24-04389-s001.zip]

Archive with 1 entries (1 files):
- ijms-2244904-supplementary.pdf
